# Supplementary material for: The pretreatment method in marine organisms and sediment for microplastics analysis by FTIR using “Cylindrical microplastics fractionator”
Source: MethodsX. 2023 Sep 23;11:102396. doi: 10.1016/j.mex.2023.102396 (PMC10543169; doi:10.1016/j.mex.2023.102396)
Supplement: Supplementary file 1 — The experimental worksheet. [file mmc1.xlsx]

## Sheet: Sheet1
	Microplastics pretreatment log
		Sample Name
		Operator
		Fractionator state				Density caluclation
		Pipe	g	A								W =	g
		Cap	g	B								V =	mL
		Lower plug	g	C								d =
		Lower plug hole volume	mL	D									mL
						*φ is the pipe inner diameter and h is the height from the top of the lower plug to the liquid level.
		Start Date	Start Time	Step			Amount	Temp.	Note
				Decalcification start				RT
				H2O2 start				Ice
				H2O2 start				50℃
				KOH start				50℃
				NaI #1 add			h=
				NaI #1 separate
				NaI #2 add
				NaI #2 separate
				NaI #3 add
				NaI #3 separate
				Filtration			The Number of filter :
				Emulsification				50℃
				Carbohydrate process				0℃
		memo

## Sheet: Sheet2
	Microplastics pretreatment log
		Sample Name
		Operator
		Fractionator state				Density caluclation
		Pipe	g	A								W =	g
		Cap	g	B								V =	mL
		Lower plug	g	C								d =
		Lower plug hole volume	mL	D									mL
						*φ is the pipe inner diameter and h is the height from the top of the lower plug to the liquid level.
		Start Date	Start Time	Step			Amount	Temp.	Note
		memo
